# Supplementary material for: Natural history of SPTBN4-related neurodevelopmental disorder with hypotonia, neuropathy, and deafness
Source: Orphanet J Rare Dis. 2025 Aug 8;20:415. doi: 10.1186/s13023-025-03810-4 (PMC12335179; doi:10.1186/s13023-025-03810-4)
Supplement: Supplementary file 2 — Additional file 2. [file 13023_2025_3810_MOESM2_ESM.xlsx]

## Sheet: Supp. Table 1
Reference		This Study			This Study				This Study		This Study	Knierim (2017) Hum Genet	Anazi (2017) Human Genetics	Tian (2018) Mol Genet Genomic Med epub, epub		Wang (2018) Am J Hum Genet.						Pehlivan (2019) Am J Hum Genet.	Monies (2019) Am J Hum Genet.			Turner (2019) Am J Hum Genet.	Liu (2019) Front Genet.	Häusler (2020) Eur J Med Genet.		Buelow (2021) Eur J Hum Genet.					A Belkheir (2021) Front Neurol.		Liu (2021) Genes.	Mitra (2021) Nature.	Sun Y (2022) Hum Mutat.	Total (n=30)
Family		1			2				3		4	5	6	7	8	9		10	11	12	13	14	1*	2**	3***	15	16	17		18		19	20	21	22		23	24	25	Families 28
Subject		1*	2	3	4	5	6	7**	8	9***	10	11	12	13	14	15	16	17	18	19	20	21	1	7	9	22	23	24	25	26	27	28	29	30	31	32	33,34,35,36	37	38	Subjects 38
Pedigree Codes		Family 1, V:3	Family 1, V:5	Family 1, V:10	Family 2, IV:5	Family 2, IV:9	Family 2, IV:12	Family 2, IV:15	Family 3, III:4	Family 3, III:9	Family 4, V:2												Family 1, V:3	Family 2, IV:12	Family 3, III:9
Gender		Female	Male	Female	Male	Male	Male	Male	Female	Male	Female	Male	Female	Female	Female	Female	Male	Female	Male	Male	Male	Female	N/A	Female	Male	Male	NA	Female	Male	Female	Female	Female	Female	Female	Male	Female	NA	NA	NA	M:F:NA = 14:17:7
Age at presentation (Year)		4	2	1.1	5	15	-	2	1.4	-	1.8 Y	At Birth	4	60	48	At Birth	At Birth	At Birth	At Birth	At Birth	At Birth	1.1	N/A	10 years	2 Years	NA	NA	At Birth	NA	At Birth	At Birth	Neonate	At Birth	Neonate	At Birth	At Birth	NA	NA	NA	Birth-60 Y
Consanguinity		+	+	+	+	+	+	+	+	+	+	+	+	Not available	Not available	Not available	Not available	Not available	Not available	Not available	Not available	+	+	+	+	NA	NA	+	+	+	+	+	+	No	+	+	NA	NA	NA	21	22	0.954545
Ethnicity		Saudi	Saudi	Saudi	Saudi	Saudi	Saudi	Saudi	Saudi	Saudi	Saudi	Kurd	Saudi	Caucasian	Caucasian	Not available	Not available	Not available	Not available	Not available	Not available	Not available	Saudi	Saudi	Saudi	Not available	Not available	Arab	Arab	Saudi	Saudi	Afghani	Kurd	Latin America	Arab (Syrian)	Arab (Syrian)	Occurred in 3 African Americans and 1 European Americans	Not available	Not available
Mutation	c.DNA change	NM_020971:c.1665+2T>C			NM_020971:c.1217T>C				NM_020971:c.2535-2554del		NM_020971:c.2265G>A	NM_020971: c.1597C>T	NM_020971.2:c.3394del	NM_020971:c.1594G>A	NM_020971:c.1543C>T	NM_020971:c.3820G>T		NM_020971:c.2709G>A	NM_020971:c.1511G>A, NM_020971:c.7303C>T	NM_020971:c.7453delG	NM_020971:c.1813C>T, NM_020971:c.3829delC NM_020971:c.3829delC	NM_020971.2:c.6433G>A	NM_020971.2:c.1665+2T>C:	NM_020971.2:c.1217T>C	NM_020971.2:c.2535_2554del	NM_020971.2:c.5158C>T	chr19: g. 41055095-41082898	NM_020971:c.3949-1G > A		NM_020971:c.3375_3393del		NM_020971:c.737G>C	NM_020971:c.1247del	NM_020971:c.1149dup,, g.(?_41,001,394)_(41,011,375_?)del	NM_020971:c.6016C>T		chr19: g. 41005988Ins AAAAAAAAAAAAAAAAAAAAAAAAAAAAAAGAAAAGAAAAATCTTTGCTGAGCATGGTGGTACA	chr19: g.40512815: AGCGGGCGC (No. of repeats: 1)	NM_020971.2:c.7585C>T, NM_020971.2:c. 3797T>G
	Amino acid change				p.L406P				p.Gly846Alafs*13		Trp755*	p.Q533*	p.His1132Thrfs*39	p.Glu532Lys	p.Arg515Cys	p.Glu1274*		p.Trp903*	p.Arg504Gln, p.Arg2435Cys	p.Ala2485Leufs*31	p.Gln605*, p.Gln1277Argfs*4	p.Ala2145Thr		p.Leu406Pro	p.Gly846Alafs*13	p. Arg1720Trp	NA			p.Asp1126Thrfs*39		p.Arg246Pro	p.Leu417Tyrfs*5	p.Asn384Glnfs*17	p.R2006*		Non coding region	NA	p.His2529Tyr,p. Leu1266Arg
	Mutation Type	Splice Site			Missense				Framshift Deletion		Nonsense	Nonsense	Deletion	Missense	Missense	Nonsense		Nonsense	Missense	Deletion	Nonsense, Deletion	Missense	Splice Site	Missense	Nonsense, Deletion	Missense	Duplication	Splice Site		Deletion		Missense	Deletion	Duplication, Deletion	Nonsense		Insertion	Tandem repeats	Missense
	Zygozity	Homozygous	Homozygous	Homozygous	Homozygous	Homozygous	Homozygous	Homozygous	Homozygous	Homozygous	Homozygous	Homozygous	Homozygous	Homozygous	Homozygous	Homozygous	Homozygous	Homozygous	Compound Heterozygous	Homozygous	Compound Heterozygous	Homozygous	Homozygous	Homozygous	Homozygous	De novo	NA	Homozygous	Homozygous	Homozygous	Homozygous	Homozygous	Homozygous	Compound Heterozygous	Homozygous		NA	De novo	Compound Heterozygous
Neuromuscular Findings	Developmental delay	+	+	+	+	+	NA	+	+	NA	+	+	+	-	-	+	+	+	+	+	+	+				NA	Congenital heart defects (CHDs)	+	+	+	+	+	+	+	+	+	Attention-Deficit Hyperactivity Disorder (ADHD)	Autism	NA	26	28	0.928571
	Muscle Weakness	+	+	+	+	+	NA	+	+	NA	+	+	+	-	-	+	+	+	+	+	+	+				NA		+	+	+	+	+	+	+	+	+			NA	26	28	0.928571
	Hypotonia	+	+	+	+	+	NA	+	+	NA	+	+	+	-	-	+	+	+	+	+	+	+				NA		+	+	+	+	+	+	+	+	+			NA	26	28	0.928571
	Seizure	+	-	+	-	-	NA	-	-	NA	-	-	-	-	-	-	-	-	+	+	+	+				NA		-	-	-	-	-	-	-	-	-			NA	6	28	0.214286
	Motor disability	+	+	+	+	+	NA	+	+	NA	+	+	+	-	-	+	+	+	+	+	+	+				NA		+	+	+	+	+	+	+	+	+			NA	26	28	0.928571
	Ataxia	+	+	-	-	-	NA	-	-	NA	-	-	-	-	-	-	-	-	-	-	-	-				NA		-	-	-	-	-	-	-	-	-			NA	2	28	0.0714286
	Scoliosis	+	-	-	-	+	NA	-	-	NA	-	+	-	-	-	-	-	-	-	-	-	+				NA		-	-	-	-	-	+	+	+	-			NA	7	28	0.25
	Cognitive delay	+	+	+	-	+	NA	+	-	NA	+	+	+	-	-	+	+	+	+	+	+	+				NA		-	-	-	-	-	-	-	-	-			NA	15	28	0.535714
	Spasticity	-	-	-	+	-	NA	+	-	NA	-	-	-	-	-	-	-	-	-	-	-	-				NA		-	-	-	-	-	-	-	-	-			NA	2	28	0.0714286
	Speech delay	+	+	+	+	+	NA	+	+	NA	+	+	+	-	-	+	+	+	+	+	+	N/A				NA		+	+	+	+	+	+	+	+	-			NA	24	27	0.888889
	Deafness	+	-	-	-	-	NA	-	-	NA	Mild hearing loss	-	-	-	-	-	-	-	-	-	-	+				NA		-	-	-	-	+	-	+	+	-			NA	6	28	0.214286
	Ocular Abnormality	-	-	-	-	-	NA	-	Myopia	NA	Myopic astigmatism	-	-	-	-	+	+	+	+	+	+	Pale optic nerve				NA		-	-	-	-	Nystagmus	Nystagmus	-	Optic Atrophy (blindness). Vertical and horizontal gaze palsy. Hypertelorism	-			NA	12	28	0.428571
	Dystonia	-	-	-	-	-	NA	-	-	NA	-	-	-	+	+	-	-	-	-	-	-	-				NA		-	-	-	-	+	-	-	+	-			NA	4	28	0.142857
	Blepharospasm	-	-	-	-	-	NA	-	-	NA	-	-	-	+	+	-	-	-	-	-	-	-				NA		-	-	-	-	-	-	-	-	-			NA	2	28	0.0714286
	Arthrogryposis	-	-	-	+	-	NA	+	-	NA	-	+	-	-	-	-	-	-	-	-	-	+				NA		-	-	+	+	-	+	-	-	-			NA	7	28	0.25
MRI	Vermian atrophy	+	+	Normal	Normal	Normal	NA	Normal	Normal	NA	mild	Mild enlarge CSF spaces	Grossly normal with diffuse T-2 hyperintensity in subcortical white matter	N/A	N/A	Normal	Normal	Abnormal MRI	Abnormal MRI	Abnormal MRI	Abnormal MRI	Enlarged lateral ventricles.				NA	NA	Delayed white matter myelination.	NA	Diffuse T2-hyperintensity, predominantly affecting the subcortical white matter	N/A	Normal	N/A	N/A	Delayed white matter myelination, cerebral atrophy, focal brain atrophy, loss of the cerebellar vermis	Cerebral atrophy, microcephaly.	NA	NA	NA	14	22	0.636364
	Enlarged cisterna magna	-	+				NA			NA	mild			N/A	N/A											NA	NA				N/A		N/A	N/A			NA	NA	NA			#DIV/0!
EEG	Epileptiform activity	+	-	-	-	-	NA	-	-	NA	-	N/A	N/A	N/A	N/A	N/A	N/A	N/A	N/A	N/A	N/A	N/A				N/A	N/A	N/A	Normal	N/A	N/A		N/A			N/A	N/A	N/A	N/A	5	12	0.416667
	Slow activity	+	+	-	-	-	NA	-	-	NA	-	N/A	N/A	N/A	N/A	N/A	N/A	N/A	N/A	N/A	N/A	N/A				N/A	N/A	N/A		N/A	N/A	Abnormal	N/A	Abnormal	Abnormal	N/A	N/A	N/A	N/A			#DIV/0!
	Photic stimulation	-	-	-	-	-	NA	-	-	NA	-	N/A	N/A	N/A	N/A	N/A	N/A	N/A	N/A	N/A	N/A	N/A				N/A	N/A	N/A		N/A	N/A		N/A			N/A	N/A	N/A	N/A			#DIV/0!
MRS	Lactate peak	Normal	N/A	Normal	N/A	N/A	N/A	N/A	N/A	N/A	N/A	N/A	N/A	N/A	N/A	N/A	N/A	N/A	N/A	N/A	N/A	NA		N/A	N/A	N/A	N/A	N/A	N/A	Normal	N/A	Non Specific	N/A	N/A	N/A	N/A	N/A	N/A	N/A	1	4	0.25
	Glutamate peak	Normal		Normal																												High										#DIV/0!
	NAA peak	Normal		Normal																																						#DIV/0!
PP	Pneumonia	-	-	-	-	+	N/A	-	-	N/A	+	-	+	-	-	Respiratory difficulties	Respiratory difficulties	Respiratory difficulties	Respiratory difficulties	Respiratory difficulties	Respiratory difficulties	Respiratory distress after birth				NA	NA	-	-	+	+	+	+	+	+	+	NA	NA	NA	17	28	0.607143
	Restrictive lung disease	-	-	-	-	+	NA	-	-	NA	+	-	-	-	-											NA	NA	-	-	-	-	-	-	-	Respiratory Failure	Respiratory insufficiency	NA	NA	NA			#DIV/0!
	Tracheostomy	-	-	-	-	+	NA	-	-	NA	-	-	-	-	-											NA	NA	-	-	-	-	-	-	-	+		NA	NA	NA			#DIV/0!
Feeding difficulties /Gastrostomy Tube		-	-	-	-	-	NA	-	-	NA	+	-	-	-	-	+	+	+	+	+	+	+				NA	NA	-	-	+	+	+	+	+	+	+	NA	NA	NA	15	28	0.535714
General features	Floppy with head lag	+	-	-	-	-	NA	+	-	NA	+	+	-	-	-	+	+	+	+	+	+	+				NA	NA	-	-	+	+	+	+	+	-	+	NA	NA	NA	17	28	0.607143
	Poor dexterity	+	-	-	-	-	NA	-	-	NA	+	-	-	-	-	-	-	-	-	-	-	-				NA	NA	-	-	-	-	-	-	-	-	-	NA	NA	NA	2	28	0.0714286
	Telecanthus	-	-	-	-	-	NA	-	+	NA	-	-	-	-	-	-	-	-	-	-	-	-				NA	NA	-	-	-	-	-	-	-	-	-	NA	NA	NA	1	28	0.0357143
	Hypertelorism	-	-	-	-	-	NA	-	+	NA	-	-	-	-	-	-	-	-	-	-	-	-				NA	NA	-	-	-	-	-	-	-	-	-	NA	NA	NA	1	28	0.0357143
	Flat occiput	-	-	-	-	-	NA	-	+	NA	+	-	-	-	-	-	-	-	-	-	-	-				NA	NA	-	-	-	-	-	-	-	-	-	NA	NA	NA	2	28	0.0714286
	Prominent low set ears	-	-	-	-	-	NA	-	+	NA	-	-	-	-	-	-	-	-	-	-	-	-				NA	NA	-	-	-	-	-	-	-	-	-	NA	NA	NA	1	28	0.0357143
	Posteriorly rotated ears	-	-	-	-	-	NA	-	+	NA	-	-	-	-	-	-	-	-	-	-	-	-				NA	NA	-	-	-	-	-	-	-	-	-	NA	NA	NA	1	28	0.0357143
	Prominent fetal pad	-	-	-	-	-	NA	-	+	NA	-	-	-	-	-	-	-	-	-	-	-	-				NA	NA	-	-	-	-	-	-	-	-	-	NA	NA	NA	1	28	0.0357143
	High anterior hairline	-	-	-	-	-	NA	-	+	NA	-	-	-	-	-	-	-	-	-	-	-	Low				NA	NA	-	-	-	-	-	-	-	+	-	NA	NA	NA	3	28	0.107143
	Prominent forehead	-	-	-	-	-	NA	-	+	NA	-	-	-	-	-	-	-	-	-	-	-	-				NA	NA	-	-	-	-	-	-	-	-	-	NA	NA	NA	1	28	0.0357143
	Sub-gravity neck flexion	-	-	-	+	-	NA	-	-	NA	+	-	-	-	-	-	-	-	-	-	-	-				NA	NA	-	-	-	-	-	-	-	-	-	NA	NA	NA	2	28	0.0714286
	Tremor	-	-	-	-	-	NA	-	-	NA	-	-	-	-	-	-	-	-	-	-	-	-				NA	NA	-	-	-	-	-	-	-	-	-	NA	NA	NA	0	28	0
	Facial weakness	-	-	-	+	-	NA	-	-	NA	+	+	-	-	-	-	-	-	-	-	-	myopathic face				NA	NA	+	+	+	+	+	+	+	myopathic face	-	NA	NA	NA	12	28	0.428571
	Prominint eye	-	-	-	-	-	NA	-	+	NA	-	-	-	-	-	-	-	-	-	-	-	-				NA	NA	-	-	-	-	-	-	-	-	-	NA	NA	NA	1	28	0.0357143
	Epicanthal fold	-	-	-	+	-	NA	-	-	NA	-	-	-	-	-	-	-	-	-	-	-	+				NA	NA	-	-	-	-	-	-	-	-	-	NA	NA	NA	2	28	0.0714286
	Lateral gaze limitation	-	-	-	+	-	NA	-	-	NA	-	+	-	-	-	-	-	-	-	-	-	-				NA	NA	-	-	-	-	-	-	-	-	-	NA	NA	NA	2	28	0.0714286
	Brisk reflex	-	-	-	-	-	NA	+	-	NA	-	+	-	-	-	-	-	-	-	-	-	-				NA	NA	-	-	-	-	+	-	-	-	-	NA	NA	NA	3	28	0.107143
	Club paralytic feet	-	-	-	-	+	NA	-	-	NA	-	+	-	-	-	-	-	-	-	-	-	-				NA	NA	-	-	-	-	-	-	-	-	-	NA	NA	NA	2	28	0.0714286
	Highly arched palate	-	-	-	-	-	NA	-	-	NA	+	+	-	-	-	-	-	-	-	-	-	-				NA	NA	-	-	+	+	+	+	-	+	-	NA	NA	NA	7	28	0.25
	un-sustained ankle clonus	-	-	-	-	-	NA	+	-	NA	-	+	-	-	-	-	-	-	-	-	-	-				NA	NA	-	-	-	-	-	-	-	-	-	NA	NA	NA	2	28	0.0714286
MB	Morphology	Normal	N/A	N/A	N/A	N/A	NA	N/A	N/A	NA	NA	Fiber-type 1 atrophy	N/A	N/A	N/A	N/A	N/A	N/A	Muscle fiber atrophy	Muscle fiber atrophy	N/A	N/A				NA	NA	Neurogenic changes	N/A	N/A	N/A	Reduction of type 1fiber diameters but no manifest fiber-type dis-proportion. type 1fiber diameter reduction was higher than in type 2 fibers	N/A	Neurogenic changes with atrophic fascicles, dark fibers (type 1) as well as brighter fibers (type 2)	Mild Hypertrophy of the muscle fiber	NA	NA	NA	NA	7	8	0.875
	Immunostaining	Normal	N/A	N/A	N/A	N/A	NA	N/A	N/A	NA	NA	N/A	N/A	N/A	N/A	N/A	N/A	N/A	N/A	N/A	N/A	N/A				NA	NA		N/A	N/A	N/A		N/A				NA	NA	NA			#DIV/0!
Laboratory Tests	Protein and glucose in CSF	Normal	N/A	N/A	N/A	N/A	N/A	N/A	N/A	N/A	NA	N/A	N/A	N/A	N/A	N/A	N/A	N/A	N/A	N/A	N/A	N/A				N/A	N/A	N/A	N/A	N/A	N/A	N/A	N/A	N/A	N/A	N/A	N/A	N/A	N/A	0	1	0
	Lactic acid (CSF)	Normal	N/A	N/A	N/A	N/A	N/A	N/A	N/A	N/A	NA	N/A	N/A	N/A	N/A	N/A	N/A	N/A	N/A	N/A	N/A	N/A				N/A	N/A	N/A	N/A	N/A	N/A	N/A	N/A	N/A	N/A	N/A	N/A	N/A	N/A	0	1	0
	Lactic acid (Blood)	Normal	N/A	N/A	Normal	Normal	N/A	Normal	Normal	N/A	NA	N/A	N/A	N/A	N/A	N/A	N/A	N/A	N/A	N/A	N/A	N/A				N/A	N/A	Normal	N/A	N/A	N/A	Normal	Normal	N/A	N/A	N/A	N/A	N/A	N/A	0	8	0
	Ammonia (Blood)	Normal	N/A	N/A	Normal	Normal	N/A	Normal	Normal	N/A	NA	N/A	N/A	N/A	N/A	N/A	N/A	N/A	N/A	N/A	N/A	N/A				N/A	N/A	Normal	N/A	N/A	N/A	Normal	Normal	N/A	N/A	N/A	N/A	N/A	N/A	0	8	0
	Amino acid (CSF)	Glutamic acid, Glutamine, Glycine, Alanine, Valine, Phenylalanine, and Lysine are low. Serine & Tryptophan are high	N/A	N/A	N/A	N/A	N/A	N/A	N/A	N/A	NA	N/A	N/A	N/A	N/A	N/A	N/A	N/A	N/A	N/A	N/A	N/A				N/A	N/A	N/A	N/A	N/A	N/A	N/A	N/A	N/A	N/A	N/A	N/A	N/A	N/A	1	1	1
	Amino acid (Blood)	Normal	N/A	N/A	N/A	Normal	N/A	Normal	Normal	N/A	There is increase in ornithine and mild increase in glutamic acid.	N/A	N/A	N/A	N/A	N/A	N/A	N/A	N/A	N/A	N/A	N/A				N/A	N/A	Normal	N/A	N/A	N/A	Normal	Normal	N/A	N/A	N/A	N/A	N/A	N/A	1	8	0.125
	Hematology Study (CSF)	Normal	N/A	N/A	N/A	N/A	N/A	N/A	N/A	N/A	NA	N/A	N/A	N/A	N/A	N/A	N/A	N/A	N/A	N/A	N/A	N/A				N/A	N/A	N/A	N/A	N/A	N/A	N/A	N/A	N/A	N/A	N/A	N/A	N/A	N/A	0	1	0
	CBC	MCV & MCH are Low. Platelets is high	N/A	MCV & MCH are Low. Platelets is high	MCV & MCH are Low. Platelets & RDW high	MCV & MCH are Low. RBC & RDW high	N/A	MCV & MCH are Low.	MCV & MCH are Low. Platelets is high	N/A	Normal	N/A	N/A	N/A	N/A	N/A	N/A	N/A	N/A	N/A	N/A	N/A				N/A	N/A	N/A	N/A	N/A	N/A	N/A	N/A	N/A	N/A	N/A	N/A	N/A	N/A	6	7	0.857143
	CK	Normal	N/A	N/A	Normal	Normal	N/A	Normal	Normal	N/A	Normal	Normal	N/A	N/A	N/A	N/A	N/A	N/A	N/A	N/A	N/A	Normal				N/A	N/A	Normal	N/A	N/A	N/A	N/A	N/A	Normal	N/A	N/A	N/A	N/A	N/A	0	10	0
	Renal Profile	Low CO2	N/A	Normal	Low CO2	Low CO2 & Creatinine	N/A	Low CO2 & Creatinine	N/A	N/A	CO2 and Creatinine are low	N/A	N/A	N/A	N/A	N/A	N/A	N/A	N/A	N/A	N/A	N/A				N/A	N/A	N/A	N/A	N/A	N/A	N/A	N/A	N/A	N/A	N/A	N/A	N/A	N/A	5	6	0.833333
	Hepatic Profile	At 4 years old ALT was quantified and was decreased, however 9 years later ALT was elevated	N/A	N/A	N/A	N/A	N/A	Normal	N/A	N/A	Normal	N/A	N/A	N/A	N/A	N/A	N/A	N/A	N/A	N/A	N/A	N/A				N/A	N/A	N/A	N/A	N/A	N/A	N/A	N/A	N/A	N/A	N/A	N/A	N/A	N/A	1	3	0.333333
	Creatinine, Urine	NA	Normal	N/A	N/A	N/A	N/A	N/A	Normal	N/A	NA	N/A	N/A	N/A	N/A	N/A	N/A	N/A	N/A	N/A	N/A	N/A				N/A	N/A	N/A	N/A	N/A	N/A	N/A	N/A	N/A	N/A	N/A	N/A	N/A	N/A	0	2	0
	Soluble CD25	NA	N/A	N/A	High	N/A	N/A	N/A	N/A	N/A	NA	N/A	N/A	N/A	N/A	N/A	N/A	N/A	N/A	N/A	N/A	N/A				N/A	N/A	N/A	N/A	N/A	N/A	N/A	N/A	N/A	N/A	N/A	N/A	N/A	N/A	1	2	0.5
Others																						She had dysmorphic facial features including a short neck, short nose, anteverted nares, and microphthalmia, sparse eyelashes, kyphoscoliosis and bilateral rocker bottom foot deformity													Hypertophic cardiomyopathy of non-obstructive type. Inactivity osteoporosis and bone fracture. gingiva hyperplasia with a malformation of his teeth. Nerve biopsy showed membrane inclusions in the swan cells of myelinated axons, as well as demyelinating changes, raising the suspicion of a lysosomal storage disease	Suspicions to have a lysosomal storage disease. died at the age of 14 months due to a bronchopulmonary infection in the course of which she developed a rapidly decreasing oxygen saturation and an increasing bradycardia.
MRI Magnetic resonance imaging
EEG Electroencephalogram
MRS Magnetic resonance spectroscopy
NAA N-acetylaspartate
PP Pulmonary Problems
MB Muscle Biopsy
N/A Not available
+	Present
-	Absent
